# Supplementary material for: Application of the Generalized Maxwell Model for Single-Kernel Relaxation Experiments—Part 1: Effect of Wheat Type and Moisture Content
Source: Materials (Basel). 2026 Jun 16;19(12):2592. doi: 10.3390/ma19122592 (PMC13304345; doi:10.3390/ma19122592)
Supplement: Supplementary file 1 [file materials-19-02592-s001.zip]

Archive with 1 entries (1 files):
- materials-4346412-supplementary.pdf
